# Supplementary material for: Multiparametric cellular and spatial organization in cancer tissue lesions with a streamlined pipeline
Source: Nat Biomed Eng. 2025 Aug 25;10(3):517–31. doi: 10.1038/s41551-025-01475-9 (PMC13008776; doi:10.1038/s41551-025-01475-9)
Supplement: Supplementary file 6 — Patient response status and associated marker co-expression cell counts. Patients are categorized as responders (green) or non-responders (red). Baseline and post-treatment cell counts from MICSSS-analysed tissue are provided for each patient, organized by pathologist-defined tissue compartments: tumour, normal adjacent, fibrotic and necrotic. Tissue area per compartment is included for density calculations. Co-expression data include counts for single markers (PD1+, FOXP3+, CD3+, CD8+, Ki67+, CD68+, CD20+ and MZB1+) and selected marker combinations, such as CD3+CD8+ (CD8 T cells) and CD3+FOXP3+CD8− (regulatory T cells). [file 41551_2025_1475_MOESM6_ESM.xlsx]

## Sheet: FIG6_kmeans_NEW
	Responder (Green), non-responder (Red)	Areas					Cells							Cells (PD1+)					Cells (FOXP3+)					Cells (CD3+)					Cells (CD8+)					Cells (ki67+)					Cells (CD68+)					Cells (CD20+)					Cells (MZB1+)
	Sample ID	Whole tissue	Tumor	Normal	Fibrotic	Necrotic	Whole tissue	Tumor	Normal	Fibrotic	Necrotic			Whole tissue	Tumor	Normal	Fibrotic	Necrotic	Whole tissue	Tumor	Normal	Fibrotic	Necrotic	Whole tissue	Tumor	Normal	Fibrotic	Necrotic	Whole tissue	Tumor	Normal	Fibrotic	Necrotic	Whole tissue	Tumor	Normal	Fibrotic	Necrotic	Whole tissue	Tumor	Normal	Fibrotic	Necrotic	Whole tissue	Tumor	Normal	Fibrotic	Necrotic	Whole tissue
Baseline	1	2.25726	1.90706	0	0.350196	0	12598	10496	0	1665	0			133	123	0	10	0	473	415	0	58	0	2866	2385	0	481	0	1025	841	0	184	0	682	647	0	35	0	1070	1044	0	26	0	123	97	0	26	0	0
	2	1.62229	0	1.435	0.103664	0	9952	0	8050	823	0			448	0	391	57	0	126	0	105	21	0	1960	0	1683	277	0	1004	0	909	95	0	172	0	155	17	0	556	0	524	32	0	236	0	192	44	0	83
	3	2.93657	2.11059	0	0.825981	0	18623	14381	0	4090	0			968	862	0	106	0	591	555	0	36	0	4197	3303	0	894	0	1317	1093	0	224	0	1844	1622	0	222	0	2520	2307	0	213	0	460	441	0	19	0	0
	4	4.91287	4.55386	0	0.35901	0	48479	44925	0	2673	0			934	926	0	8	0	915	899	0	16	0	8447	7768	0	679	0	3494	3300	0	194	0	4787	4681	0	106	0	6500	6374	0	126	0	47598	44925	0	2673	0	47598
	5	5.60881	5.30844	0	0	0.300369	52418	49577	0	0	2605			732	728	0	0	4	1886	1880	0	0	6	6141	6123	0	0	18	3104	3096	0	0	8	6780	6725	0	0	55	3694	3591	0	0	103	1368	1364	0	0	4	246
	6	1.59996	1.59996	0	0	0	7747	7744	0	0	0			52	52	0	0	0	20	20	0	0	0	1229	1229	0	0	0	324	324	0	0	0	877	877	0	0	0	550	550	0	0	0	133	133	0	0	0	0
	7	2.40562	2.10167	0	0	0.303945	19732	18702	0	0	982			419	416	0	0	3	445	440	0	0	5	2545	2485	0	0	60	1227	1217	0	0	10	2991	2942	0	0	49	1283	1108	0	0	175	445	445	0	0	0	295
	8	14.1696	0.371667	13.3393	0.458638	0	46695	1575	41942	3136	0			245	0	187	58	0	545	2	360	183	0	6828	14	5467	1347	0	5130	11	4222	897	0	3379	66	3243	70	0	3303	28	3047	228	0	1349	1	827	521	0	538
	9	1.58318	1.58318	0	0	0	8561	8556	0	0	0			30	30	0	0	0	317	317	0	0	0	1132	1132	0	0	0	363	363	0	0	0	678	678	0	0	0	623	623	0	0	0	42	42	0	0	0	31
	10	0.885894	0.885894	0	0	0	3705	3676	0	0	0			16	16	0	0	0	0	0	0	0	0	42	42	0	0	0	25	25	0	0	0	77	77	0	0	0	511	511	0	0	0	0	0	0	0	0	0
	11	2.83213	2.83213	0	0	0	16661	16635	0	0	0			93	93	0	0	0	0	0	0	0	0	294	294	0	0	0	113	113	0	0	0	719	719	0	0	0	385	385	0	0	0	0	0	0	0	0	0
	12	12.4313	1.62267	0.857719	0	9.95088	19781	6201	5953	0	7601			163	59	75	0	29	154	62	36	0	56	1057	438	360	0	259	578	217	245	0	116	2285	1343	426	0	516	1037	412	152	0	473	232	80	41	0	111	204
	13	1.22212	0.928216	0	0	0.293903	6722	6700	0	0	0			718	718	0	0	0	186	186	0	0	0	1225	1225	0	0	0	755	755	0	0	0	2268	2268	0	0	0	783	783	0	0	0	116	116	0	0	0	134
	14	1.94158	1.60747	0	0.287962	0.0461507	11468	9726	0	1297	202			888	879	0	3	6	302	296	0	4	2	2017	1926	0	55	36	1527	1468	0	38	21	2346	2294	0	35	17	0	0	0	0	0	246	234	0	10	2	118
	15	0.968033	0	0.968033	0	0	6736	0	6734	0	0			87	0	87	0	0	18	0	18	0	0	1568	0	1568	0	0	854	0	854	0	0	0	0	0	0	0	890	0	890	0	0	601	0	601	0	0	7
	16	3.03819	1.31848	0	0	1.71971	27738	15559	0	0	11646			481	371	0	0	110	326	291	0	0	35	2894	2489	0	0	405	2111	1891	0	0	220	3178	2685	0	0	493	1753	1213	0	0	540	436	428	0	0	8	3168
	17	2.61079	2.61079	0	0	0	19778	19762	0	0	0			3305	3305	0	0	0	441	441	0	0	0	4304	4304	0	0	0	4115	4115	0	0	0	9106	9106	0	0	0	1454	1454	0	0	0	478	478	0	0	0	250
Post-treatment	1	16.3036	8.32176	6.81414	1.16768	0	91253	40667	40564	9614	0			2173	1001	795	377	0	2284	1562	503	219	0	19085	8936	6683	3466	0	7063	3113	2662	1288	0	4630	2578	1612	440	0	7104	3077	3714	313	0	1430	580	491	359	0	1560
	2	53.2296	50.4265	0	2.80305	0	556649	537520	0	14368	0			25827	25672	0	155	0	15173	15035	0	138	0	110044	106919	0	3125	0	45368	44251	0	1117	0	51106	50661	0	445	0	16425	15849	0	576	0	46103	45035	0	1068	0	2566
	3	21.5447	15.7612	5.41778	0.365709	0	118330	73404	41137	3742	0			1828	1116	689	23	0	2007	1516	442	49	0	21421	12850	7727	844	0	6957	3746	3052	159	0	7524	5932	1484	108	0	6493	4374	2006	113	0	1336	561	738	37	0	1484
	4	107.976	107.364	0	0	0.611599	509549	508118	0	0	510			30300	30291	0	0	9	9008	9001	0	0	7	82994	82902	0	0	92	47476	47448	0	0	28	97992	97827	0	0	165	37229	37169	0	0	60	405	404	0	0	1	1185
	5	35.0595	33.7523	0	1.23646	0.0707488	322600	313149	0	2515	232			15346	15297	0	46	3	17932	17714	0	208	10	73091	71784	0	1285	22	47154	46434	0	712	8	52286	51148	0	1072	66	19812	18847	0	946	19	17722	17263	0	456	3	10458
	6	71.4741	57.8246	13.6495	0	0	336662	256444	80196	0	0			1880	1604	276	0	0	3899	3112	787	0	0	56246	40898	15348	0	0	33003	25341	7662	0	0	9341	8122	1219	0	0	28676	23288	5388	0	0	9891	6364	3527	0	0	0
	7	14.9581	10.9935	0	1.55941	2.40514	101380	78782	0	11427	8327			13494	10773	0	1728	993	5474	3963	0	1227	284	23431	16437	0	4431	2563	13773	10012	0	2180	1581	13772	12214	0	972	586	12694	9449	0	1987	1258	2462	1132	0	1173	157	1229
	8	24.9064	24.9064	0	0	0	122321	122245	0	0	0			0	0	0	0	0	356	356	0	0	0	1284	1284	0	0	0	661	661	0	0	0	16271	16271	0	0	0	2865	2865	0	0	0	0	0	0	0	0	0
	9	2.18282	2.18282	0	0	0	11203	11187	0	0	0			437	437	0	0	0	556	556	0	0	0	2522	2522	0	0	0	807	807	0	0	0	908	908	0	0	0	1229	1229	0	0	0	1381	1381	0	0	0	11187
	10	40.9109	40.9109	0	0	0	148149	148139	0	0	0			1148	1148	0	0	0	0	0	0	0	0	1662	1662	0	0	0	2995	2995	0	0	0	3210	3210	0	0	0	10180	10180	0	0	0	172	172	0	0	0	782
	11	39.6738	38.1635	0	1.51026	0	256913	253071	0	3837	0			816	706	0	110	0	101	96	0	5	0	1591	1248	0	343	0	931	802	0	129	0	9034	8923	0	111	0	6801	6208	0	593	0	290	282	0	8	0	391
	12	22.3155	6.0762	0	0	16.2393	60878	27838	0	0	30762			76	65	0	0	11	263	192	0	0	71	709	407	0	0	302	528	389	0	0	139	14090	9943	0	0	4147	3304	1593	0	0	1711	68	19	0	0	49	0
	13	41.6152	0	3.48363	12.4429	25.6887	299882	0	39668	109728	150015			41297	0	6133	12357	22807	8508	0	1265	2258	4985	124339	0	16569	52082	55688	99967	0	13353	40464	46150	6145	0	1140	2841	2164	47846	0	6903	19127	21816	13602	0	367	2839	10396	24196
	14	83.4105	0	32.2096	13.0785	38.1224	461419	0	214519	33065	198553			0	0	0	0	0	11372	0	2385	719	8268	158906	0	64409	11157	83340	92059	0	35372	5742	50945	32901	0	10458	1580	20863	43389	0	21240	4833	17316	15741	0	6297	524	8920	10397
	15	23.266	0	1.41313	20.8253	1.02755	196693	0	14980	170936	5958			6578	0	196	5847	535	5583	0	333	5080	170	64074	0	6561	55777	1736	60316	0	4419	51846	4051	5262	0	318	4410	534	24203	0	1011	22064	1128	12920	0	473	11975	472	9818
	16	48.261	0	0	6.18947	42.0715	116597	0	0	48795	67740			4610	0	0	914	3696	1930	0	0	1415	515	35521	0	0	19261	16260	22934	0	0	12857	10077	7660	0	0	3041	4619	12522	0	0	3723	8799	2649	0	0	1766	883	12832
	17	45.1228	0	16.9385	28.1843	0	373848	0	127371	246391	0			52646	0	13763	38883	0	16636	0	2427	14209	0	129705	0	41446	88259	0	74354	0	25888	48466	0	39887	0	6563	33324	0	27049	0	9815	17234	0	25797	0	6246	19551	0	13376
	18	10.0696	0	5.0127	5.0569	0	51091	0	37322	13748	0			1038	0	891	147	0	3159	0	1641	1518	0	13933	0	11306	2627	0	7469	0	5789	1680	0	2093	0	1646	447	0	5562	0	4098	1464	0	1268	0	992	276	0	2251
[truncated: 14 more columns]
